# Supplementary material for: Metabolomic Signatures Predict Seven-Year Mortality in Clinically Stable COPD Patients
Source: Int J Mol Sci. 2025 Jul 2;26(13):6373. doi: 10.3390/ijms26136373 (PMC12249577; doi:10.3390/ijms26136373)
Supplement: Supplementary file 1 [file ijms-26-06373-s001.zip]

Archive with 1 entries (1 files):
- ijms-3702454-supplementary.pdf
